# Supplementary material for: Validation of the T-Lymphocyte Subset Index (TLSI) as a Score to Predict Mortality in Unvaccinated Hospitalized COVID-19 Patients
Source: Biomedicines. 2022 Nov 2;10(11):2788. doi: 10.3390/biomedicines10112788 (PMC9687349; doi:10.3390/biomedicines10112788)
Supplement: Supplementary file 1 [file biomedicines-10-02788-s001.zip]

Archive with 1 entries (1 files):
- biomedicines-1939009-supplementary.pdf
